# Supplementary material for: Reversing Type 2 Diabetes in a Primary Care-Anchored eHealth Lifestyle Coaching Programme in Denmark: A Randomised Controlled Trial
Source: Nutrients. 2022 Aug 19;14(16):3424. doi: 10.3390/nu14163424 (PMC9414066; doi:10.3390/nu14163424)
Supplement: Supplementary file 1 [file nutrients-14-03424-s001.zip]

Archive with 1 entries (1 files):
- nutrients-1838931-supplementary.pdf
